# Supplementary material for: Deep Learning Predicts EBV Status in Gastric Cancer Based on Spatial Patterns of Lymphocyte Infiltration
Source: Cancers (Basel). 2021 Nov 29;13(23):6002. doi: 10.3390/cancers13236002 (PMC8656870; doi:10.3390/cancers13236002)
Supplement: Supplementary file 1 [file cancers-13-06002-s001.zip]

Archive with 7 entries (7 files):
- cancers-1442689-SI.pdf
- Figure S1.png
- Figure S2.png
- Figure S3.png
- Figure S4.png
- Figure S5.png
- Figure S6.png
